# Supplementary material for: The amino acid sensor GCN2 suppresses terminal oligopyrimidine (TOP) mRNA translation via La-related protein 1 (LARP1)
Source: J Biol Chem. 2022 Jul 19;298(9):102277. doi: 10.1016/j.jbc.2022.102277 (PMC9396407; doi:10.1016/j.jbc.2022.102277)
Supplement: Table S1 [file mmc3.xlsx]

## Sheet: Primers
Gene	Forward (5'-3')	Reverse (5'-3')
mouse ChIP-qPCR
Larp1	CAC TTG TCA CCA GCG TTA GC	GTG CCT GAT GCA ACT TCG GA
Ddit3	CAACGTAGACTCTCAAGCCAG	AGCCTACCAATCAGAAAGCG
Larp1	CCATGTGCTCCACCTGCGACC	GCCTGATGCAACTTCGGAGGG
Control region 1	TTGGCATTGATATTGGGGGTGGGAGCAACT	GACTTCTTACTTTGACGCTTTCCTCCATCG
Control region 2	CCAAGCACAAATATCTAATCACCCTTTC	CTTCTTGATAGGTTTATGGGTTGGGC
Mouse RT-qPCR
Larp1	TACCACAAGTATCGGAGGCG	CTCCAAACCGTACCTGTAGC
Ddit3	CTGCCTTTCACCTTGGAGAC	CGTTTCCTGGGGATGAGATA
Gapdh (internal control)	TTGATGGCAACAATCTCCAC	CGTCCCGTAGACAAAATGGT
mCHOP	CAG GAG GTC CTG TCC TCA GA	TTC CTC CTC TTC CTC CTG GG
mACT	GGA CTC CTA TGT GGG TGA CGA	GGG AGA GCA TAG CCC TCG TAG
mLARP1	CTC TTT AGC CCT TCC TGC GG	GCA AAC CCC AGG TGA TCA AG
human RT-qPCR
RPS6	CTG GGT GAA GAA TGG AAG GGTT	TGC ATC CAC AAT GCA ACC AC
RPS20	CCA GTT CGA ATG CCT ACC AAG ACTT	ACT TCC ACC TCA ACT CCT GGC TCA
LARP1	GGT GGC ACT CGA ACC CAT TT	TTC GCA GGA AGA AGT CTC GC
ATF4	AGG AGG AAG ACA CCC CTT CA	ATC GTA AGG TTT GGG ACG GG
GCN2	GTG AGC CAT CAG TGA CGA CTG A	AAA GCC TCC AGA GTC TGA CGGT
Actin	AGA GAG GCA TCC TCA CCC TG	GAT AGC ACA GCC TGG ATA GCA
18S	ATGGCCGTTCTTAGTTGGTG	GAACGCCACTTGTCCCTCTA
