# Supplementary material for: The amino acid sensor GCN2 suppresses terminal oligopyrimidine (TOP) mRNA translation via La-related protein 1 (LARP1)
Source: J Biol Chem. 2022 Jul 19;298(9):102277. doi: 10.1016/j.jbc.2022.102277 (PMC9396407; doi:10.1016/j.jbc.2022.102277)
Supplement: Table S2 [file mmc4.xlsx]

## Sheet: Sheet1
Bait	Prey_UNIPROT_ID	Prey_Gene_Name	Prey_Spectral_Counts	SAINT_Score
GCN1	P41252	IARS1	57	1
GCN1	O95071	UBR5	80	1
GCN1	P07814	EPRS1	87	1
GCN1	O75643	SNRNP200	27	1
GCN1	P78527	PRKDC	132	1
GCN1	P27708	CAD	29	1
GCN1	Q8TEQ6	GEMIN5	97	1
GCN1	Q7Z478	DHX29	36	1
GCN1	Q01813	PFKP	17	1
GCN1	Q00341	HDLBP	34	1
GCN1	Q13464	ROCK1	86	1
GCN1	P49321	NASP	16	1
GCN1	Q13310	PABPC4	16	1
GCN1	O60841	EIF5B	68	1
GCN1	Q9P2J5	LARS1	48	1
GCN1	Q14152	EIF3A	165	1
GCN1	Q6PKG0	LARP1	22	1
GCN1	Q9NZB2	FAM120A	19	1
GCN1	P48634	PRRC2A	42	1
GCN1	O94915	FRYL	18	1
GCN1	P29144	TPP2	65	1
GCN1	Q6P2Q9	PRPF8	27	1
GCN1	Q93008	USP9X	13	0.9975
GCN1	Q1KMD3	HNRNPUL2	18	0.9975
GCN1	Q01804	OTUD4	12	0.995
GCN1	Q9Y520	PRRC2C	9	0.995
GCN1	Q5JSZ5	PRRC2B	8	0.9925
GCN1	Q8IX12	CCAR1	12	0.99
GCN1	Q9P1Y5	CAMSAP3	14	0.99
GCN1	O14980	XPO1	11	0.9875
GCN1	Q04637	EIF4G1	62	0.9875
GCN1	Q9BXP5	SRRT	9	0.985
GCN1	Q6P158	DHX57	7	0.985
GCN1	O75122	CLASP2	10	0.9825
GCN1	O60343	TBC1D4	10	0.98
GCN1	Q7L2E3	DHX30	5	0.98
GCN1	Q13435	SF3B2	12	0.98
GCN1	Q14008	CKAP5	5	0.9775
GCN1	O95347	SMC2	8	0.9725
GCN1	Q8TDY2	RB1CC1	5	0.9725
GCN1	P53621	COPA	9	0.9675
GCN1	P35251	RFC1	7	0.965
GCN1	Q8NE71	ABCF1	8	0.965
GCN1	Q96KR1	ZFR	8	0.9625
GCN1	Q7Z460	CLASP1	5	0.96
GCN1	P04637	TP53	7	0.96
GCN1	P42356	PI4KA	5	0.9575
GCN1	Q29RF7	PDS5A	6	0.955
GCN1	Q9NTJ3	SMC4	6	0.9525
GCN1	Q92620	DHX38	5	0.9525
GCN1	O14654	IRS4	6	0.95
GCN1	Q15021	NCAPD2	5	0.9475
GCN1	P55060	CSE1L	7	0.9475
GCN1	O75153	CLUH	4	0.9475
GCN1	Q92974	ARHGEF2	6	0.9475
GCN1	Q9H6S0	YTHDC2	4	0.945
GCN1	Q9UPT8	ZC3H4	6	0.945
GCN1	Q8N163	CCAR2	6	0.9425
GCN1	O75533	SF3B1	56	0.9425
GCN1	P78362	SRPK2	6	0.9425
GCN1	Q15459	SF3A1	5	0.93
GCN1	O43156	TTI1	3	0.9275
GCN1	P30876	POLR2B	4	0.9225
GCN1	P98175	RBM10	3	0.92
GCN1	Q6Y7W6	GIGYF2	4	0.92
GCN1	Q92878	RAD50	3	0.905
GCN1	Q9H0D6	XRN2	3	0.8975
GCN1	P42285	MTREX	19	0.8875
GCN1	P35268	RPL22	5	0.885
GCN1	Q9NYF8	BCLAF1	3	0.8625
GCN1	Q9UGR2	ZC3H7B	3	0.8625
GCN1	Q9Y5B9	SUPT16H	56	0.86
GCN1	O43143	DHX15	3	0.855
GCN1	Q13144	EIF2B5	3	0.8525
GCN1	Q14444	CAPRIN1	3	0.845
GCN1	Q9Y3U8	RPL36	4	0.825
GCN1	O43175	PHGDH	16	0.795
GCN1	P55265	ADAR	19	0.79
GCN1	Q9BZH6	WDR11	21	0.775
GCN1	P49959	MRE11	2	0.77
GCN1	Q12906	ILF3	23	0.76
GCN1	O15355	PPM1G	2	0.7425
GCN1	P12956	XRCC6	13	0.7125
GCN1	Q12769	NUP160	2	0.7025
GCN1	Q08211	DHX9	101	0.635
GCN1	P62841	RPS15	12	0.61
GCN1	Q9BQG0	MYBBP1A	12	0.61
GCN1	Q14527	HLTF	12	0.5725
GCN1	P55072	VCP	9	0.53
GCN1	P49792	RANBP2	3	0.46
GCN1	Q15029	EFTUD2	10	0.4425
GCN1	O43719	HTATSF1	56	0.44
GCN1	P23258	TUBG1	5	0.4325
GCN1	P05387	RPLP2	5	0.4
GCN1	P26640	VARS1	14	0.395
GCN1	Q01433	AMPD2	25	0.3675
GCN1	P06748	NPM1	19	0.3475
GCN1	Q9UKM9	RALY	13	0.3475
GCN1	Q5T4S7	UBR4	3	0.345
GCN1	O95163	ELP1	8	0.3325
GCN1	Q14204	DYNC1H1	3	0.3025
GCN1	P61513	RPL37A	6	0.28
GCN1	Q07955	SRSF1	3	0.2525
GCN1	P56192	MARS1	37	0.2425
GCN1	Q9HCE1	MOV10	7	0.2375
GCN1	Q07666	KHDRBS1	15	0.2225
GCN1	Q5BKZ1	ZNF326	4	0.2175
GCN1	O95218	ZRANB2	28	0.1925
GCN1	Q96PK6	RBM14	5	0.19
GCN1	Q13200	PSMD2	23	0.1825
GCN1	Q8IX18	DHX40	5	0.1825
GCN1	P29692	EEF1D	17	0.1825
GCN1	Q9NR50	EIF2B3	3	0.18
GCN1	Q96SB4	SRPK1	19	0.1725
GCN1	Q9UHB9	SRP68	4	0.17
GCN1	P33992	MCM5	25	0.1675
GCN1	P05198	EIF2S1	20	0.1625
GCN1	Q7KZF4	SND1	34	0.1375
GCN1	Q14974	KPNB1	9	0.135
GCN1	P43243	MATR3	65	0.12
GCN1	Q9Y2L1	DIS3	3	0.1175
GCN1	Q9H2U1	DHX36	3	0.1075
GCN1	P62316	SNRPD2	4	0.09
GCN1	Q96D09	GPRASP2	5	0.08
GCN1	P09874	PARP1	7	0.08
GCN1	P69905	HBA1;HBA2	11	0.075
GCN1	P13010	XRCC5	22	0.075
GCN1	P62910	RPL32	4	0.0675
GCN1	P25205	MCM3	51	0.06
GCN1	P27635	RPL10	16	0.055
GCN1	P08237	PFKM	29	0.04
GCN1	Q15427	SF3B4	6	0.0325
GCN1	Q15057	ACAP2	53	0.0325
GCN1	P53396	ACLY	35	0.03
GCN1	P46778	RPL21	10	0.03
GCN1	Q9Y3I0	RTCB	28	0.0175
GCN1	P08238	HSP90AB1	45	0.0125
GCN1	P42677	RPS27	6	0.01
GCN1	P54136	RARS1	16	0.0075
GCN1	P40222	TXLNA	4	0.005
GCN1	P24534	EEF1B2	2	0.005
GCN1	P47897	QARS1	22	0.005
GCN1	Q15942	ZYX	2	0.0025
GCN1	P05386	RPLP1	10	0.0025
GCN1	P62280	RPS11	14	0.0025
GCN1	Q9NR30	DDX21	4	0.0025
GCN1	P62847	RPS24	6	0.0025
GCN1	Q14498	RBM39	4	0.0025
GCN1	P04406	GAPDH	2	0.0025
GCN1	Q9Y224	RTRAF	4	0.0025
GCN1	Q15654	TRIP6	2	0.0025
GCN1	Q9BY44	EIF2A	3	0.0025
GCN1	P68363	TUBA1B	75	0
GCN1	P40938	RFC3	3	0
GCN1	O00629	KPNA4	1	0
GCN1	P40227	CCT6A	21	0
GCN1	P35527	KRT9	30	0
GCN1	P62753	RPS6	26	0
GCN1	P62750	RPL23A	6	0
GCN1	P48643	CCT5	16	0
GCN1	P55010	EIF5	7	0
GCN1	Q14240	EIF4A2	27	0
GCN1	P07910	HNRNPC	73	0
GCN1	Q9Y678	COPG1	4	0
GCN1	P40429	RPL13A	10	0
GCN1	Q13838	DDX39B	3	0
GCN1	P62258	YWHAE	5	0
GCN1	P02768	ALB	49	0
GCN1	P05388	RPLP0	37	0
GCN1	P62979	RPS27A	7	0
GCN1	Q9BWF3	RBM4	4	0
GCN1	P67809	YBX1	10	0
GCN1	Q9UHI6	DDX20	72	0
GCN1	Q9UMS4	PRPF19	7	0
GCN1	P31943	HNRNPH1	11	0
GCN1	P39023	RPL3	45	0
GCN1	O75821	EIF3G	46	0
GCN1	O75822	EIF3J	6	0
GCN1	P09651	HNRNPA1	13	0
GCN1	Q14103	HNRNPD	6	0
GCN1	P68104	EEF1A1	43	0
GCN1	Q9Y6E2	BZW2	1	0
GCN1	P11142	HSPA8	23	0
GCN1	P61978	HNRNPK	26	0
GCN1	Q09161	NCBP1	6	0
GCN1	Q13151	HNRNPA0	10	0
GCN1	Q13155	AIMP2	8	0
GCN1	P62899	RPL31	7	0
GCN1	P18077	RPL35A	3	0
GCN1	P62266	RPS23	12	0
GCN1	Q16637	SMN2;SMN1	8	0
GCN1	P62263	RPS14	7	0
GCN1	Q92841	DDX17	21	0
GCN1	P17844	DDX5	25	0
GCN1	P62269	RPS18	15	0
GCN1	Q8WU90	ZC3H15	5	0
GCN1	Q08945	SSRP1	20	0
GCN1	Q9UBF2	COPG2	1	0
GCN1	Q02878	RPL6	23	0
GCN1	P31689	DNAJA1	15	0
GCN1	P19474	TRIM21	9	0
GCN1	P26641	EEF1G	47	0
GCN1	Q15046	KARS1	14	0
GCN1	P60709	ACTB	3	0
GCN1	P60866	RPS20	6	0
GCN1	P13639	EEF2	27	0
GCN1	P61353	RPL27	6	0
GCN1	P04264	KRT1	42	0
GCN1	Q8IY67	RAVER1	1	0
GCN1	P38919	EIF4A3	8	0
GCN1	P15880	RPS2	23	0
GCN1	Q13347	EIF3I	32	0
GCN1	P62318	SNRPD3	8	0
GCN1	P62314	SNRPD1	13	0
GCN1	P23588	EIF4B	34	0
GCN1	P07437	TUBB	123	0
GCN1	P35606	COPB2	4	0
GCN1	Q13642	FHL1	13	0
GCN1	P49770	EIF2B2	3	0
GCN1	P11908	PRPS2	10	0
GCN1	P62244	RPS15A	9	0
GCN1	Q13283	G3BP1	4	0
GCN1	P84098	RPL19	7	0
GCN1	P10644	PRKAR1A	4	0
GCN1	P60891	PRPS1	18	0
GCN1	Q14558	PRPSAP1	9	0
GCN1	P61981	YWHAG	3	0
GCN1	P20042	EIF2S2	19	0
GCN1	Q14258	TRIM25	7	0
GCN1	P55209	NAP1L1	5	0
GCN1	Q9Y295	DRG1	12	0
GCN1	Q02543	RPL18A	12	0
GCN1	Q04724	TLE1	19	0
GCN1	Q04726	TLE3	26	0
GCN1	Q00403	GTF2B	32	0
GCN1	P61313	RPL15	8	0
GCN1	P17987	TCP1	18	0
GCN1	O00571	DDX3X	45	0
GCN1	P14866	HNRNPL	57	0
GCN1	Q52LJ0	FAM98B	11	0
GCN1	P14868	DARS1	9	0
GCN1	Q13263	TRIM28	38	0
GCN1	Q8WWY3	PRPF31	22	0
GCN1	Q9ULX3	NOB1	5	0
GCN1	P09543	CNP	3	0
GCN1	P22626	HNRNPA2B1	32	0
GCN1	P08708	RPS17	12	0
GCN1	Q92922	SMARCC1	7	0
GCN1	P78344	EIF4G2	43	0
GCN1	P52272	HNRNPM	66	0
GCN1	Q9NZI8	IGF2BP1	25	0
GCN1	O60506	SYNCRIP	32	0
GCN1	P62701	RPS4X	42	0
GCN1	Q7L2H7	EIF3M	40	0
GCN1	P62277	RPS13	7	0
GCN1	P17858	PFKL	71	0
GCN1	P60842	EIF4A1	61	0
GCN1	P14678	SNRPB	10	0
GCN1	Q8WVV9	HNRNPLL	2	0
GCN1	Q01081	U2AF1	1	0
GCN1	P50991	CCT4	10	0
GCN1	P50990	CCT8	7	0
GCN1	P25398	RPS12	11	0
GCN1	P46783	RPS10	16	0
GCN1	P46782	RPS5	20	0
GCN1	P46781	RPS9	6	0
GCN1	P26373	RPL13	12	0
GCN1	O00303	EIF3F	29	0
GCN1	P55884	EIF3B	127	0
GCN1	O60256	PRPSAP2	7	0
GCN1	Q9Y657	SPIN1	6	0
GCN1	Q9BVP2	GNL3	27	0
GCN1	P62851	RPS25	5	0
GCN1	P08107	P08107	28	0
GCN1	P18621	RPL17	13	0
GCN1	P62854	RPS26	6	0
GCN1	P52294	KPNA1	1	0
GCN1	P52292	KPNA2	16	0
GCN1	P62913	RPL11	10	0
GCN1	P62917	RPL8	16	0
GCN1	O00425	IGF2BP3	12	0
GCN1	O15372	EIF3H	40	0
GCN1	O15371	EIF3D	90	0
GCN1	P62304	SNRPE	7	0
GCN1	Q86V81	ALYREF	14	0
GCN1	P57678	GEMIN4	93	0
GCN1	P23396	RPS3	32	0
GCN1	P54105	CLNS1A	15	0
GCN1	P32969	RPL9P9;RPL9P7;RPL9;RPL9P8	12	0
GCN1	Q92499	DDX1	42	0
GCN1	P68871	HBB	18	0
GCN1	P30050	RPL12	13	0
GCN1	P61254	RPL26	3	0
GCN1	P30566	ADSL	26	0
GCN1	O75688	PPM1B	17	0
GCN1	P38159	RBMX	5	0
GCN1	P08621	SNRNP70	20	0
GCN1	Q8IWS0	PHF6	2	0
GCN1	Q15208	STK38	36	0
GCN1	A2NJV5	IGKV2-29	11	0
GCN1	Q07020	RPL18	7	0
GCN1	Q8WUA2	PPIL4	18	0
GCN1	Q9Y230	RUVBL2	11	0
GCN1	P49368	CCT3	16	0
GCN1	P06493	CDK1	2	0
GCN1	P51991	HNRNPA3	28	0
GCN1	P50914	RPL14	6	0
GCN1	Q9UBQ5	EIF3K	28	0
GCN1	O14893	GEMIN2	9	0
GCN1	Q9Y3F4	STRAP	3	0
GCN1	P62081	RPS7	19	0
GCN1	P62241	RPS8	24	0
GCN1	P46060	RANGAP1	4	0
GCN1	Q92688	ANP32B	5	0
GCN1	P62249	RPS16	11	0
GCN1	P42766	RPL35	4	0
GCN1	P68371	TUBB4B	106	0
GCN1	Q99613	EIF3C	96	0
GCN1	P26368	U2AF2	10	0
GCN1	P18124	RPL7	33	0
GCN1	Q9UI10	EIF2B4	3	0
GCN1	O43684	BUB3	1	0
GCN1	P62424	RPL7A	28	0
GCN1	P07900	HSP90AA1	39	0
GCN1	P11940	PABPC1	15	0
GCN1	Q99729	HNRNPAB	10	0
GCN1	P61221	ABCE1	21	0
GCN1	P62906	RPL10A	6	0
GCN1	P83731	RPL24	4	0
GCN1	P78371	CCT2	8	0
GCN1	P19338	NCL	26	0
GCN1	Q9GZS3	WDR61	2	0
GCN1	Q15393	SF3B3	23	0
GCN1	P63244	RACK1	42	0
GCN1	Q9BQE3	TUBA1C	69	0
GCN1	Q10567	AP1B1	6	0
GCN1	P41091	EIF2S3	35	0
GCN1	Q9Y265	RUVBL1	10	0
GCN1	P35908	KRT2	40	0
GCN1	Q9Y262	EIF3L	59	0
GCN1	P08865	RPSA	31	0
GCN1	P39019	RPS19	4	0
GCN1	P60228	EIF3E	73	0
GCN1	P46776	RPL27A	15	0
GCN1	Q9Y6M1	IGF2BP2	19	0
GCN1	Q9Y4R8	TELO2	4	0
GCN1	P46779	RPL28	6	0
GCN1	Q13148	TARDBP	4	0
GCN1	Q53EL6	PDCD4	16	0
GCN1	O00178	GTPBP1	4	0
GCN1	P61247	RPS3A	20	0
GCN1	O14744	PRMT5	167	0
GCN1	P62888	RPL30	10	0
GCN1	O60884	DNAJA2	1	0
GCN1	P13645	KRT10	51	0
GCN1	P83881	RPL36A	2	0
GCN1	Q12905	ILF2	12	0
GCN1	Q12904	AIMP1	2	0
GCN1	P26599	PTBP1	28	0
GCN1	P47813	EIF1AX	2	0
GCN1	O43390	HNRNPR	29	0
GCN1	Q9BQA1	WDR77	43	0
GCN1	Q00839	HNRNPU	115	0
GCN1	Q12874	SF3A3	1	0
GCN1	Q9Y383	LUC7L2	14	0
GCN1	P11586	MTHFD1	4	0
GCN1	P39687	ANP32A	5	0
GCN1	Q9BRS2	RIOK1	36	0
GCN1	Q8NC51	SERBP1	18	0
GCN1	P36578	RPL4	45	0
GCN1	P63173	RPL38	9	0
GCN1	Q9UKY7	CDV3	1	0
GCN1	P46777	RPL5	33	0
GCN1	Q99832	CCT7	15	0
GCN1	Q9BQ67	GRWD1	4	0
GCN1	P35637	FUS	8	0
GCN1	P84103	SRSF3	4	0
GCN1	Q9UJX3	ANAPC7	4	0
